# Supplementary material for: Validation of the shortened 24-item multidimensional assessment of interoceptive awareness, version 2 (Brief MAIA-2)
Source: Sci Rep. 2023 Dec 2;13:21270. doi: 10.1038/s41598-023-48536-0 (PMC10693589; doi:10.1038/s41598-023-48536-0)
Supplement: Supplementary file 1 — Supplementary Information. [file 41598_2023_48536_MOESM1_ESM.xlsx]

## Sheet: Data Base
ID	Sex	Sex01	Age	Status	MAIA2_01	MAIA2_02	MAIA2_03	MAIA2_04	MAIA2_05	MAIA2_06	MAIA2_07	MAIA2_08	MAIA2_09	MAIA2_10	MAIA2_11	MAIA2_12	MAIA2_13	MAIA2_14	MAIA2_15	MAIA2_16	MAIA2_17	MAIA2_18	MAIA2_19	MAIA2_20	MAIA2_21	MAIA2_22	MAIA2_23	MAIA2_24	MAIA2_25	MAIA2_26	MAIA2_27	MAIA2_28	MAIA2_29	MAIA2_30	MAIA2_31	MAIA2_32	MAIA2_33	MAIA2_34	MAIA2_35	MAIA2_36	MAIA2_37	Noticing_MAIA2_S1	NotDistract_MAIA2_S2	NotWorrying_MAIA2_S3	AttentionReg_MAIA2_S4	EmotionAwa_MAIA2_S5	SelfReg_MAIA2_S6	BodyList_MAIA2_S7	Trusting_MAIA2_S8
1	Female	1	25	Student	2	4	1	5	2	5	0	5	2	4	1	1	4	2	5	1	3	4	1	3	2	5	4	3	5	3	4	0	1	3	0	5	4	4	0	1	2	3	3	2.6	2.71	3.8	1	4.33	1
2	Female	1	24	Student	4	5	5	5	3	4	2	1	2	2	1	1	1	4	2	5	4	5	5	5	5	5	5	5	5	5	4	3	3	5	4	5	5	4	4	4	5	4.75	2.33	1.8	4.86	4.8	3.75	4.67	4.33
3	Female	1	23	Employed	5	5	2	5	3	5	0	5	5	5	0	0	1	4	0	0	0	0	0	0	0	0	5	5	5	5	5	0	0	0	0	0	5	5	0	0	5	4.25	3.83	1	0	5	0	3.33	1.67
4	Female	1	25	Employed	1	5	2	5	1	1	1	1	1	3	3	3	2	3	3	5	5	4	4	4	4	4	5	4	4	4	4	2	4	4	3	4	4	2	1	2	1	3.25	1.33	2.8	4.29	4.2	3.25	3.33	1.33
5	Male	0	23	Employed	1	2	1	0	4	4	4	4	4	4	5	4	0	4	4	0	0	1	0	0	0	1	1	2	2	2	2	1	1	2	2	1	1	1	0	0	0	1	4	3.4	0.29	1.8	1.5	1	0
6	Female	1	23	Employed	1	2	3	4	3	2	1	2	2	1	1	3	3	1	3	4	4	5	4	4	4	3	5	4	4	4	4	0	2	1	1	2	2	3	5	5	5	2.5	1.83	2.2	4	4.2	1	2.33	5
7	Female	1	20	Student	1	4	3	2	1	1	1	1	1	1	1	2	4	2	1	4	3	4	4	4	3	4	4	4	4	4	4	4	3	3	4	4	3	4	4	2	3	2.5	1	2	3.71	4	3.5	3.67	3
8	Female	1	24	Student	5	4	4	4	5	5	1	5	5	5	1	1	0	5	0	0	0	0	0	1	1	1	4	4	3	4	4	1	1	1	1	4	4	2	1	1	0	4.25	4.33	1.4	0.43	3.8	1	3.33	0.67
9	Female	1	27	Employed	1	3	1	5	2	1	2	0	0	0	1	1	3	4	3	0	1	1	1	0	1	0	3	3	4	4	4	0	1	1	1	1	4	1	1	1	1	2.5	0.83	2.4	0.57	3.6	0.75	2	1
10	Female	1	20	Student	2	3	2	5	2	3	3	0	1	1	0	0	0	5	0	1	0	1	0	0	1	0	4	5	3	3	3	0	0	1	0	3	5	4	2	2	0	3	1.67	1	0.43	3.6	0.25	4	1.33
11	Female	1	35	Employed	5	4	4	4	5	3	2	5	0	5	1	2	1	4	2	2	1	2	2	2	2	2	3	3	3	3	5	1	2	3	2	2	5	4	3	2	2	4.25	3.33	2	1.86	3.4	2	3.67	2.33
12	Female	1	23	Employed	3	5	5	5	0	0	0	5	3	4	0	0	0	5	0	5	2	1	1	4	1	2	5	5	4	5	5	2	2	1	0	5	5	5	3	2	1	4.5	2	1	2.29	4.8	1.25	5	2
13	Female	1	19	Student	0	5	1	5	0	5	0	0	3	4	5	5	4	0	5	5	5	4	1	5	0	1	5	5	5	1	0	0	0	0	0	5	5	1	0	0	0	2.75	2	3.8	3	3.2	0	3.67	0
14	Female	1	22	Student	1	5	3	4	1	1	1	1	1	1	1	1	4	1	1	4	2	5	2	2	2	2	2	2	2	2	1	0	1	2	3	3	3	2	1	2	4	3.25	1	1.6	2.71	1.8	1.5	2.67	2.33
15	Female	1	24	Student	1	2	3	1	3	3	1	4	2	2	4	4	2	2	4	3	3	3	3	3	3	3	4	4	4	3	2	2	2	3	3	3	4	3	4	3	4	1.75	2.5	3.2	3	3.4	2.5	3.33	3.67
16	Male	0	27	Employed	2	3	3	4	1	1	1	1	1	1	1	3	2	2	4	3	3	3	2	2	2	3	2	3	1	3	4	2	2	2	2	2	3	2	2	2	2	3	1	2.4	2.57	2.6	2	2.33	2
17	Female	1	23	Employed	0	5	0	4	0	5	0	2	2	0	0	0	0	5	0	0	0	0	5	0	0	0	0	5	5	5	5	0	0	1	0	5	0	5	0	2	4	2.25	1.5	1	0.71	4	0.25	3.33	2
18	Male	0	26	Student	0	4	3	5	4	1	2	1	3	4	4	4	4	4	3	3	2	2	3	4	2	1	3	1	4	1	4	4	4	2	2	1	2	2	1	3	2	3	2.5	3.8	2.43	2.6	3	1.67	2
19	Female	1	23	Student	4	3	3	3	3	2	1	4	3	3	3	3	2	2	3	3	3	3	3	3	3	3	2	3	4	4	4	2	2	3	2	3	3	4	3	3	3	3.25	2.67	2.6	3	3.4	2.25	3.33	3
20	Female	1	35	Unemployed	1	0	0	0	4	4	3	4	4	5	5	5	1	3	3	2	0	0	0	0	1	0	1	1	0	0	0	0	0	0	1	1	2	2	2	2	2	0.25	4	3.4	0.43	0.4	0.25	1.67	2
21	Female	1	29	Employed	5	4	1	4	2	2	1	3	0	0	4	3	0	5	3	3	3	3	4	4	4	4	5	5	5	5	1	1	1	2	5	5	4	5	4	1	2	3.5	1.33	3	3.57	4.2	2.25	4.67	2.33
22	Female	1	21	Employed	4	5	4	3	4	4	2	4	2	2	2	2	1	3	2	2	1	3	3	2	2	2	3	4	4	3	3	1	2	2	3	3	4	3	2	2	2	4	3	2	2.14	3.4	2	3.33	2
23	Female	1	21	Student	4	4	3	4	2	1	2	3	1	1	1	3	4	2	1	4	4	4	4	4	4	5	5	3	4	4	3	2	2	3	3	4	4	3	4	3	4	3.75	1.67	2.2	4.14	3.8	2.5	3.67	3.67
24	Female	1	25	Student	3	3	0	1	2	2	2	3	2	2	2	4	4	2	4	1	1	1	2	1	1	3	4	3	3	4	3	2	3	4	1	3	3	2	3	3	4	1.75	2.17	3.2	1.43	3.4	2.5	2.67	3.33
25	Male	0	20	Student	5	5	5	4	2	5	3	5	5	5	0	0	3	3	1	5	1	1	5	4	0	5	2	1	5	5	5	0	0	1	3	5	5	5	2	0	2	4.75	4.17	1.4	3	3.6	1	5	1.33
26	Female	1	30	Unemployed	4	4	3	3	3	4	2	1	3	1	0	2	1	4	1	3	2	4	3	4	3	2	4	5	5	2	1	1	0	2	4	3	3	4	3	2	4	3.5	2.33	1.6	3	3.4	1.75	3.33	3
27	Male	0	21	Student	3	2	2	3	2	4	1	1	1	3	0	1	2	4	1	2	4	5	4	2	1	5	4	5	3	3	0	0	0	3	1	2	3	2	2	2	1	2.5	2	1.6	3.29	3	1	2.33	1.67
28	Female	1	27	Employed	3	4	3	4	4	4	3	4	4	3	4	4	4	2	4	2	4	4	4	4	4	4	5	5	5	4	4	3	4	4	4	4	2	3	4	4	4	3.5	3.67	3.6	3.71	4.6	3.75	3	4
29	Female	1	23	Student	4	5	4	5	3	4	2	4	3	3	1	2	2	3	1	2	3	1	1	1	2	4	4	2	4	4	2	0	0	4	2	3	1	5	3	3	3	4.5	3.17	1.8	2	3.2	1.5	3	3
30	Female	1	22	Student	3	4	1	4	2	3	1	2	4	4	2	3	3	2	4	1	2	3	3	2	1	3	1	3	4	2	3	1	1	1	1	2	1	3	1	2	4	3	2.67	2.8	2.14	2.6	1	2	2.33
31	Female	1	23	Student	5	4	3	4	2	2	1	2	2	2	2	3	4	2	3	1	2	3	2	3	2	3	3	5	4	4	5	3	4	4	3	3	3	4	3	3	3	4	1.83	2.8	2.29	4.2	3.5	3.33	3
32	Female	1	23	Employed	2	5	5	5	3	1	1	0	1	2	0	0	0	5	0	2	1	1	1	0	1	2	3	4	4	3	3	0	1	0	0	3	5	2	1	1	2	4.25	1.33	1	1.14	3.4	0.25	3.33	1.33
33	Male	0	39	Employed	2	2	2	2	3	5	4	3	4	5	3	4	1	4	4	1	1	1	1	1	1	1	1	0	2	2	2	1	1	2	1	1	0	1	2	2	2	2	4	3.2	1	1.4	1.25	0.67	2
34	Female	1	36	Employed	5	4	5	5	0	0	0	1	1	0	1	1	1	5	4	1	0	1	1	1	2	1	5	5	5	4	4	0	1	1	1	3	3	1	1	0	0	4.75	0.33	2.4	1	4.6	0.75	2.33	0.33
35	Female	1	28	Employed	2	3	1	2	2	4	4	2	3	5	2	2	1	5	3	2	3	2	3	1	2	2	2	1	2	1	0	0	0	0	1	2	3	1	0	0	1	2	3.33	2.6	2.14	1.2	0.25	2	0.33
36			35	Employed	4	5	3	5	5	5	1	2	0	1	2	2	4	2	0	0	2	0	0	0	0	0	1	4	5	5	5	0	0	1	0	0	0	0	0	0	0	4.25	2.33	2	0.29	4	0.25	0	0
37	Female	1	20	Student	0	3	3	2	3	2	2	5	3	3	2	4	0	2	2	1	1	3	3	3	1	2	1	1	1	1	3	1	3	3	3	2	1	2	1	1	1	2	3	2	2	1.4	2.5	1.67	1
38	Female	1	38	Employed	4	4	4	5	4	4	2	3	4	5	0	1	2	4	0	1	1	4	2	1	3	2	3	5	5	5	5	4	5	1	1	2	1	4	4	5	4	4.25	3.67	1.4	2	4.6	2.75	2.33	4.33
39	Female	1	19	Student	4	3	1	3	0	1	1	1	1	1	1	1	1	4	1	4	1	3	3	0	0	3	3	3	3	3	3	0	0	0	1	3	3	1	0	1	1	2.75	0.83	1.6	2	3	0.25	2.33	0.67
40	Female	1	35	Employed	0	1	0	0	5	5	4	5	5	4	3	3	0	5	3	1	1	2	1	1	1	1	1	1	2	1	1	0	1	1	1	1	1	1	1	1	1	0.25	4.67	2.8	1.14	1.2	0.75	1	1
41	Female	1	30	Employed	2	2	2	2	4	4	4	4	4	4	3	4	1	4	3	1	1	2	2	2	1	2	2	2	2	2	2	1	2	2	0	2	2	1	1	1	1	2	4	3	1.57	2	1.25	1.67	1
42	Female	1	28	Employed	3	4	1	3	2	1	1	2	0	1	1	0	1	3	2	1	1	2	1	1	2	1	3	5	4	3	4	0	2	1	1	2	4	2	0	0	0	2.75	1.17	1.4	1.29	3.8	1	2.67	0
43	Female	1	25	Employed	3	3	3	3	4	4	3	4	3	3	1	1	0	5	2	2	2	2	2	2	2	1	5	5	5	5	5	0	1	3	2	2	2	2	1	2	2	3	3.5	1.8	1.86	5	1.5	2	1.67
44	Female	1	50	Employed	0	1	5	5	5	5	0	5	1	2	4	0	0	5	1	2	1	1	4	2	1	1	5	5	5	5	5	1	2	2	1	4	5	5	5	5	5	2.75	3	2	1.71	5	1.5	4.67	5
45	Female	1	23	Student	1	4	4	3	2	4	3	3	3	3	5	5	5	2	1	4	5	4	3	2	3	3	4	4	4	4	4	2	2	3	2	3	1	2	4	5	5	3	3	3.6	3.43	4	2.25	2	4.67
46	Female	1	22	Unemployed	1	2	0	3	3	4	3	4	4	4	3	2	0	4	2	3	1	3	1	0	1	1	2	2	3	2	2	1	0	0	1	1	1	2	1	1	2	1.5	3.67	2.2	1.43	2.2	0.5	1.33	1.33
47	Female	1	38	Student	1	3	1	1	2	3	1	2	3	3	1	1	2	4	1	1	1	3	1	1	1	1	2	4	4	4	4	1	1	2	1	2	4	2	2	1	1	1.5	2.33	1.8	1.29	3.6	1.25	2.67	1.33
48	Female	1	33	Employed	3	5	3	4	4	1	1	1	1	1	0	0	5	3	5	2	2	2	2	3	2	2	5	5	5	2	2	2	2	2	3	4	4	4	2	2	3	3.75	1.5	2.6	2.14	3.8	2.25	4	2.33
49	Female	1	50	Employed	5	5	5	5	5	3	2	2	5	5	0	2	0	3	2	3	4	2	3	5	5	5	5	5	5	5	5	1	1	0	1	5	2	1	1	1	2	5	3.67	1.4	3.86	5	0.75	2.67	1.33
50	Female	1	59	Employed	1	2	1	2	4	4	4	4	4	4	3	4	1	4	4	1	1	2	1	1	1	2	2	2	2	2	2	2	1	2	1	2	1	2	1	1	1	1.5	4	3.2	1.29	2	1.5	1.67	1
51	Female	1	34	Employed	1	1	2	2	4	4	3	4	4	4	3	3	1	4	4	2	2	1	1	2	1	1	2	2	1	1	2	2	2	2	2	2	1	2	2	2	2	1.5	3.83	3	1.43	1.6	2	1.67	2
52	Female	1	40	Employed	0	5	5	5	4	4	0	5	5	5	4	5	5	0	5	5	4	4	4	4	4	5	5	5	5	5	5	3	5	4	3	4	0	2	5	5	3	3.75	3.83	3.8	4.29	5	3.75	2	4.33
53	Female	1	50	Employed	5	5	4	5	1	5	3	1	1	1	1	5	2	3	0	1	1	4	5	1	1	1	5	5	5	5	5	0	3	0	0	4	0	1	0	0	4	4.75	2	2.2	2	5	0.75	1.67	1.33
54	Female	1	30	Unemployed	5	5	3	4	4	3	3	4	3	3	3	4	2	3	3	2	2	3	3	2	2	2	2	2	2	2	3	2	3	2	2	2	2	2	3	1	3	4.25	3.33	3	2.29	2.2	2.25	2	2.33
55	Female	1	45	Employed	1	2	0	0	4	3	3	3	3	3	4	5	1	3	5	1	1	2	0	2	1	1	2	1	0	0	1	1	2	1	2	1	1	2	2	2	2	0.75	3.17	3.6	1.14	0.8	1.5	1.33	2
56	Female	1	30	Employed	1	5	0	1	4	3	3	2	4	4	5	5	0	1	2	3	3	1	2	3	2	2	1	5	4	4	3	2	2	1	1	2	2	1	0	0	1	1.75	3.33	2.6	2.29	3.4	1.5	1.67	0.33
57	Female	1	51	Employed	3	3	5	5	4	3	2	2	2	2	2	2	3	2	2	1	1	1	1	1	1	2	1	2	3	3	4	3	3	3	3	1	3	3	3	3	3	4	2.5	2.2	1.14	2.6	3	2.33	3
58	Female	1	42	Employed	2	2	1	2	3	4	3	3	3	3	3	3	1	4	3	1	1	1	1	2	2	1	2	2	2	2	2	0	1	2	2	2	2	1	1	1	1	1.75	3.17	2.8	1.29	2	1.25	1.67	1
59	Female	1	21	Student	4	5	3	5	2	3	1	1	2	2	0	1	2	3	1	3	4	3	3	4	3	0	1	4	5	4	5	0	2	1	0	5	4	5	5	5	4	4.25	1.83	1.4	2.86	3.8	0.75	4.67	4.67
60	Female	1	40	Employed	0	1	1	2	3	5	5	5	5	5	3	3	0	5	3	0	0	2	1	1	1	0	0	0	0	0	0	0	0	0	0	1	2	2	2	2	2	1	4.67	2.8	0.71	0	0	1.67	2
61	Female	1	38	Employed	3	3	1	3	3	4	2	5	4	4	2	2	0	5	3	2	2	2	1	2	1	1	2	3	3	3	3	0	1	1	1	2	1	2	2	1	2	2.5	3.67	2.4	1.57	2.8	0.75	1.67	1.67
62	Female	1	63	Employed	1	1	1	0	4	4	4	4	4	4	4	4	1	4	4	2	2	2	2	2	2	2	2	2	1	1	2	1	1	2	1	2	1	1	2	2	2	0.75	4	3.4	2	1.6	1.25	1.33	2
63	Female	1	35	Employed	5	4	4	4	5	4	2	5	4	4	3	3	2	4	2	1	4	3	3	3	3	3	3	3	4	4	4	2	3	3	2	4	4	4	4	3	5	4.25	4	2.8	2.86	3.6	2.5	4	4
64	Female	1	24	Student	4	3	1	1	0	1	1	0	1	1	1	0	4	1	3	2	2	3	2	2	2	4	5	5	5	5	5	0	3	4	4	4	5	3	0	0	0	2.25	0.67	1.8	2.43	5	2.75	4	0
65	Female	1	48	Employed	4	4	5	5	3	2	1	5	2	4	5	3	0	4	4	2	2	3	2	2	4	4	5	5	5	5	5	1	2	2	2	3	5	4	2	2	4	4.5	2.83	3.2	2.71	5	1.75	4	2.67
66	Female	1	43	Employed	1	1	1	5	1	4	2	2	3	3	2	3	3	5	2	2	2	2	2	2	2	1	3	3	3	3	3	0	2	2	1	3	2	2	4	4	4	2	2.5	3	1.86	3	1.25	2.33	4
67	Female	1	24	Employed	2	3	3	4	1	2	2	3	2	2	2	3	1	4	4	0	1	1	1	2	3	3	0	4	3	3	4	1	1	0	0	4	2	3	1	1	1	3	2	2.8	1.57	2.8	0.5	3	1
68	Female	1	24	Employed	0	4	4	4	2	3	1	2	2	3	1	2	2	2	3	4	3	2	0	1	3	2	0	4	1	4	0	0	0	0	1	4	1	3	1	1	1	3	2.17	2	2.14	1.8	0.25	2.67	1
69	Female	1	26	Employed	3	5	5	4	2	4	1	4	1	2	2	1	4	1	4	5	5	5	5	5	5	5	5	5	5	5	5	5	4	3	4	5	4	5	5	5	5	4.25	2.33	2.4	5	5	4	4.67	5
70	Female	1	24	Employed	1	1	1	2	3	5	5	4	5	5	4	5	1	4	4	0	0	1	0	0	1	0	0	1	2	2	1	0	0	0	0	0	0	0	0	0	0	1.25	4.5	3.6	0.29	1.2	0	0	0
71	Female	1	35	Employed	3	2	2	3	4	3	3	3	2	2	2	3	1	4	4	2	2	2	2	2	2	1	2	3	2	3	3	1	2	1	2	2	1	2	2	2	2	2.5	2.83	2.8	1.86	2.6	1.5	1.67	2
72	Male	0	38	Employed	4	3	3	4	1	2	1	1	2	1	0	0	1	2	4	1	4	2	2	3	3	3	3	4	2	1	2	3	3	1	3	3	1	3	4	4	2	3.5	1.33	1.4	2.57	2.4	2.5	2.33	3.33
73	Male	0	40	Employed	4	2	1	5	3	3	1	1	4	1	2	4	2	2	3	3	2	4	2	2	5	4	5	4	4	4	4	3	2	4	3	3	0	2	5	5	2	3	2.17	2.6	3.14	4.2	3	1.67	4
74	Female	1	20	Student	2	3	2	5	2	2	1	3	1	1	0	0	2	4	3	3	3	1	3	2	3	2	3	3	5	5	5	3	1	2	1	4	1	1	0	0	2	3	1.67	1.8	2.43	4.2	1.75	2	0.67
75	Female	1	27	Employed	2	2	1	3	2	3	3	4	3	4	2	2	0	5	2	1	2	3	1	2	2	1	3	3	1	2	2	0	0	1	1	3	2	2	2	2	0	2	3.17	2.2	1.71	2.2	0.5	2.33	1.33
76	Female	1	23	Student	4	4	1	4	4	4	1	2	3	2	1	1	1	4	2	4	3	1	3	2	3	5	4	4	1	1	1	3	5	5	5	4	4	5	5	5	4	3.25	2.67	1.8	3	2.2	4.5	4.33	4.67
77	Female	1	43	Employed	4	4	4	5	2	1	1	3	1	1	2	3	4	1	3	4	4	3	4	4	3	4	4	4	4	4	4	4	4	4	4	4	3	3	4	4	4	4.25	1.5	2.6	3.71	4	4	3.33	4
78	Female	1	26	Employed	3	4	0	3	4	4	3	3	2	2	2	2	1	4	3	1	1	3	3	2	1	2	3	4	4	4	4	0	2	1	2	4	3	4	2	1	3	2.5	3	2.4	1.86	3.8	1.25	3.67	2
79	Female	1	45	Employed	0	1	1	2	3	3	3	3	3	3	3	3	1	3	3	1	1	1	1	1	2	1	2	2	2	2	2	1	1	1	1	1	2	1	1	1	1	1	3	2.6	1.14	2	1	1.33	1
80	Female	1	40	Employed	2	2	2	5	2	2	2	1	1	1	1	1	4	1	5	1	1	2	4	3	3	3	3	3	3	5	5	3	3	0	2	2	0	2	2	2	2	2.75	1.5	2.4	2.43	3.8	2	1.33	2
81	Female	1	23	Unemployed	4	5	0	4	2	4	4	1	2	2	1	4	0	5	1	0	0	1	0	0	1	2	4	4	4	4	4	0	1	0	0	4	4	3	1	1	1	3.25	2.5	2.2	0.57	4	0.25	3.67	1
82	Female	1	44	Employed	4	4	0	4	0	3	1	3	3	3	0	0	3	4	2	0	2	0	1	0	1	0	4	4	5	1	5	0	1	0	0	4	1	4	2	2	3	3	2.17	1.8	0.57	3.8	0.25	3	2.33
83	Female	1	20	Student	5	5	0	5	2	4	1	3	1	5	0	0	0	5	0	0	4	4	5	0	1	4	5	5	1	1	3	3	3	2	1	5	2	5	2	2	5	3.75	2.67	1	2.57	3	2.25	4	3
84	Male	0	35	Employed	3	2	3	3	3	4	3	4	4	4	2	3	2	4	3	1	1	3	2	2	1	2	2	3	3	3	3	0	1	0	0	3	1	1	2	2	2	2.75	3.67	2.8	1.71	2.8	0.25	1.67	2
85	Female	1	18	Student	2	1	2	2	3	4	5	3	3	3	4	4	1	4	5	1	1	2	1	2	1	0	2	2	2	2	2	2	2	2	2	1	0	1	1	1	2	1.75	3.5	3.6	1.14	2	2	0.67	1.33
86			18	Student	1	4	0	3	2	3	2	1	5	4	1	1	1	4	1	0	0	5	2	0	1	1	5	5	4	5	4	0	0	1	0	2	0	1	0	2	2	2	2.83	1.6	1.29	4.6	0.25	1	1.33
87	Female	1	20	Student	0	4	0	5	1	1	0	0	1	0	4	3	2	1	5	4	3	4	4	3	5	4	3	0	2	4	0	3	0	0	0	0	0	0	1	1	1	2.25	0.5	3	3.86	1.8	0.75	0	1
88	Female	1	23	Student	5	3	1	0	2	1	0	5	4	5	1	0	2	2	2	3	3	5	5	5	3	4	0	5	4	2	3	1	1	3	2	5	5	5	4	1	5	2.25	2.83	1.4	4	2.8	1.75	5	3.33
89	Male	0	19	Student	2	3	3	4	1	2	2	1	1	2	4	4	3	2	3	1	2	2	3	3	3	3	4	3	4	4	4	1	2	3	3	2	1	1	1	1	2	3	1.5	3.2	2.43	3.8	2.25	1.33	1.33
90	Female	1	21	Student	2	3	3	4	2	2	2	2	1	1	2	2	2	2	3	3	3	4	3	3	3	2	4	2	4	4	4	2	2	3	3	3	2	3	3	3	3	3	1.67	2.2	3	3.6	2.5	2.67	3
91	Female	1	24	Student	3	5	1	5	2	4	1	2	3	4	1	1	0	5	2	1	1	2	3	1	1	2	5	5	4	3	3	0	1	2	1	1	1	0	0	0	4	3.5	2.67	1.8	1.57	4	1	0.67	1.33
92	Female	1	21	Student	2	3	4	4	1	5	1	0	3	4	2	1	2	5	0	1	5	2	2	4	4	3	3	3	5	5	5	0	0	1	2	5	2	5	1	2	1	3.25	2.33	2	3	4.2	0.75	4	1.33
93	Male	0	23	Student	3	3	0	2	1	2	2	4	3	3	2	2	2	4	3	1	3	3	3	3	2	4	4	4	2	1	1	0	0	2	1	3	2	2	2	2	4	2	2.5	2.6	2.71	2.4	0.75	2.33	2.67
94	Male	0	21	Student	0	1	5	5	2	2	0	1	2	2	5	4	1	3	4	2	3	5	3	2	2	5	2	5	5	4	5	1	2	5	2	5	1	1	3	3	3	2.75	1.5	3.4	3.14	4.2	2.5	2.33	3
95	Female	1	22	Student	0	1	0	4	1	2	5	1	1	4	0	0	5	5	3	2	0	2	2	3	3	0	2	1	1	2	1	2	1	3	0	0	2	0	2	0	0	1.25	2.33	2.6	1.71	1.4	1.5	0.67	0.67
96	Female	1	20	Student	2	2	2	2	3	3	2	3	2	2	2	2	2	2	3	1	3	3	3	3	3	2	3	3	3	2	2	3	2	2	2	3	3	2	2	3	3	2	2.5	2.2	2.57	2.6	2.25	2.67	2.67
97	Female	1	30	Employed	1	1	2	3	4	4	2	4	4	5	2	3	1	3	1	2	2	4	4	3	3	5	4	4	4	4	4	2	3	4	3	4	3	4	4	4	4	1.75	3.83	2	3.29	4	3	3.67	4
98	Female	1	20	Student	1	2	1	0	4	4	4	4	4	4	3	3	1	5	3	1	2	0	0	0	1	1	0	1	1	0	1	1	0	2	0	1	0	1	1	1	1	1	4	3	0.71	0.6	0.75	0.67	1
99	Female	1	43	Employed	4	4	4	5	0	0	3	1	1	1	2	3	4	1	3	5	4	3	4	4	4	4	4	4	4	4	4	3	4	5	4	4	4	3	3	3	4	4.25	1	2.6	4	4	4	3.67	3.33
100	Female	1	35	Employed	3	5	3	4	0	1	1	0	4	2	1	2	3	4	4	1	3	5	3	3	4	4	4	5	3	4	5	0	0	1	1	5	0	2	1	0	4	3.75	1.33	2.8	3.29	4.2	0.5	2.33	1.67
101	Female	1	45	Employed	5	5	1	5	5	5	0	0	0	0	5	5	1	4	4	1	1	0	0	1	1	0	0	0	0	0	0	0	0	1	0	0	1	1	1	1	1	4	1.67	3.8	0.57	0	0.25	0.67	1
102	Female	1	30	Employed	4	5	4	5	1	5	1	1	5	2	1	1	1	4	1	0	1	4	3	1	4	4	4	4	5	4	4	1	4	3	1	3	3	4	5	5	4	4.5	2.5	1.6	2.43	4.2	2.25	3.33	4.67
103	Female	1	25	Employed	3	5	3	0	1	1	2	0	5	5	2	3	1	4	3	0	2	0	2	2	1	4	3	5	4	0	2	1	2	0	1	2	0	3	3	4	4	2.75	2.33	2.6	1.57	2.8	1	1.67	3.67
104	Female	1	50	Employed	4	4	2	5	3	3	2	4	5	5	1	2	0	5	0	3	0	1	2	2	1	2	4	5	1	1	3	0	3	4	3	4	5	3	3	1	1	3.75	3.67	1.6	1.57	2.8	2.5	4	1.67
105	Male	0	23	Student	3	2	4	5	1	0	0	4	1	1	4	2	3	1	3	5	5	5	5	5	4	5	5	3	5	5	5	5	5	5	5	4	4	5	5	5	5	3.5	1.17	2.6	4.86	4.6	5	4.33	5
106	Female	1	23	Student	2	5	4	4	2	2	1	3	2	2	1	0	1	4	2	1	2	2	2	1	2	1	3	3	3	4	4	1	1	2	2	2	3	3	2	3	3	3.75	2	1.6	1.57	3.4	1.5	2.67	2.67
107	Female	1	21	Student	4	4	5	5	2	4	3	5	5	4	4	1	0	4	4	2	3	4	2	2	2	2	0	0	1	3	3	1	0	1	0	0	0	1	2	5	3	4.5	3.83	2.6	2.43	1.4	0.5	0.33	3.33
108	Female	1	28	Student	4	4	4	4	1	1	1	1	1	1	1	1	4	1	1	4	4	4	4	4	4	4	4	4	4	4	4	4	4	4	4	4	4	4	4	4	4	4	1	1.6	4	4	4	4	4
109			23	Student	2	4	1	5	0	4	2	3	0	1	3	1	1	4	0	2	2	1	2	1	1	1	1	2	4	5	5	3	2	2	2	3	1	2	3	3	3	3	1.67	1.8	1.43	3.4	2.25	2	3
110	Female	1	20	Student	0	2	0	1	4	4	3	4	4	5	2	3	1	5	3	1	1	2	2	0	1	1	0	2	2	1	0	1	0	1	0	2	0	2	0	1	2	0.75	4	2.8	1.14	1	0.5	1.33	1
111	Female	1	28	Employed	3	4	2	3	4	4	2	3	2	3	1	3	2	4	1	2	3	4	3	2	1	3	1	4	1	2	0	1	3	2	1	4	1	3	2	1	2	3	3	2.2	2.57	1.6	1.75	2.67	1.67
112	Female	1	23	Employed	2	2	2	3	5	5	0	4	1	1	2	1	1	5	0	1	1	3	1	1	3	3	4	5	5	5	5	0	0	0	0	5	5	2	1	1	5	2.25	2.67	1.8	1.86	4.8	0	4	2.33
113	Female	1	38	Employed	2	2	1	2	4	5	3	5	4	4	3	3	0	5	3	1	0	1	1	1	0	1	2	2	2	2	2	0	1	1	1	2	2	1	0	0	0	1.75	4.17	2.8	0.71	2	0.75	1.67	0
114	Male	0	43	Retired	0	5	2	1	1	1	0	1	1	1	3	3	4	0	0	4	4	4	4	4	4	4	5	4	4	5	5	4	4	4	4	4	4	4	5	5	5	2	0.83	2	4	4.6	4	4	5
115	Female	1	29	Employed	4	5	5	5	5	5	0	5	4	5	3	3	1	0	0	5	5	5	5	5	5	5	5	5	5	5	5	1	5	5	2	5	4	5	5	2	5	4.75	4	1.4	5	5	3.25	4.67	4
116	Female	1	34	Employed	2	2	2	2	4	4	3	4	4	4	4	4	1	4	4	2	2	2	1	1	1	2	2	2	2	2	2	0	1	1	1	2	1	1	1	2	2	2	3.83	3.4	1.57	2	0.75	1.33	1.67
117	Female	1	36	Employed	1	2	0	2	3	4	3	4	3	3	3	3	0	5	3	1	1	1	2	1	1	0	2	2	2	2	2	1	1	1	1	2	0	1	1	1	1	1.25	3.33	2.8	1	2	1	1	1
118	Female	1	28	Employed	3	4	0	5	1	2	2	2	3	2	0	0	0	5	1	1	1	1	1	1	0	1	4	5	1	0	5	4	2	4	3	3	4	3	0	4	2	3	2	1.2	0.86	3	3.25	3.33	2
119	Female	1	19	Student	4	5	0	4	1	1	3	0	2	2	1	1	3	3	1	2	2	3	2	2	3	3	0	2	2	2	2	0	0	3	0	1	0	2	0	0	3	3.25	1.5	1.8	2.43	1.6	0.75	1	1
120	Male	0	30	Employed	3	4	2	4	1	2	1	4	1	1	0	1	1	4	1	4	4	4	4	4	4	3	4	3	4	5	4	4	4	4	4	4	2	3	4	4	4	3.25	1.67	1.4	3.86	4	4	3	4
121	Male	0	35	Employed	0	1	1	2	3	4	4	4	4	4	4	4	1	4	4	1	1	1	1	2	2	1	1	1	1	2	2	2	2	1	1	1	0	1	1	1	1	1	3.83	3.4	1.29	1.4	1.5	0.67	1
122	Male	0	21	Employed	0	1	3	1	3	2	3	5	3	5	2	3	2	2	3	2	2	0	1	0	2	1	0	0	3	2	2	1	2	3	1	1	1	1	2	2	1	1.25	3.5	2.4	1.14	1.4	1.75	1	1.67
123	Male	0	37	Employed	5	4	3	5	1	2	0	0	1	0	0	1	3	0	1	4	5	5	4	3	4	4	5	4	3	4	5	4	3	5	4	3	5	4	5	4	3	4.25	0.67	1	4.14	4.2	4	4	4
124	Male	0	39	Employed	1	2	3	3	1	2	0	1	2	4	4	2	2	4	3	2	3	4	3	2	2	3	4	2	2	3	3	2	1	1	2	3	0	1	3	3	4	2.25	1.67	3	2.71	2.8	1.5	1.33	3.33
125	Female	1	75	Retired	0	0	0	0	4	4	4	4	3	4	5	5	1	4	5	0	0	1	0	0	0	0	0	0	0	0	1	1	0	0	0	1	0	0	1	2	1	0	3.83	4	0.14	0.2	0.25	0.33	1.33
126	Female	1	58	Employed	2	2	1	2	3	3	3	4	4	4	4	4	1	4	3	1	2	2	2	1	1	2	2	2	1	2	2	0	1	0	0	1	0	0	1	2	2	1.75	3.5	3.2	1.57	1.8	0.25	0.33	1.67
127	Female	1	45	Employed	4	4	4	4	2	3	4	4	4	3	3	4	3	3	4	4	3	4	4	4	3	4	3	4	4	3	4	3	3	4	4	4	3	3	3	4	4	4	3.33	3.4	3.71	3.6	3.5	3.33	3.67
128	Female	1	39	Employed	0	3	0	3	3	4	2	2	3	3	3	4	2	3	4	2	2	1	2	2	2	2	1	0	0	0	0	0	0	0	0	1	0	1	2	2	1	1.5	2.83	3.2	1.86	0.2	0	0.67	1.67
129	Male	0	27	Employed	0	0	0	4	2	1	1	3	1	3	2	4	3	2	5	2	2	4	3	1	2	3	3	2	0	5	5	0	0	5	5	0	4	4	2	5	5	1	1.83	3.2	2.43	3	2.5	2.67	4
130	Female	1	41	Employed	4	4	2	5	1	2	1	1	1	1	2	1	2	2	3	4	3	4	3	2	2	3	4	5	4	4	2	2	3	3	2	4	4	4	1	1	2	3.75	1.17	2	3	3.8	2.5	4	1.33
131	Male	0	23	Student	4	4	4	5	1	1	4	3	3	3	2	2	3	2	2	3	3	3	3	3	3	3	3	3	3	3	3	3	3	3	3	3	3	3	3	3	3	4.25	2.5	2.2	3	3	3	3	3
132	Male	0	20	Student	0	1	1	2	3	2	3	4	4	5	4	3	1	5	2	1	2	0	2	1	3	3	0	1	0	3	2	1	2	2	2	1	0	1	2	2	2	1	3.5	3	1.71	1.2	1.75	0.67	2
133	Male	0	25	Student	3	4	4	4	4	1	1	4	4	4	1	1	1	4	1	1	3	4	4	3	2	4	3	4	5	5	5	5	5	5	3	5	5	5	5	5	5	3.75	3	1.6	3	4.4	4.5	5	5
134	Male	0	26	Employed	1	1	1	2	5	5	3	5	5	5	4	4	0	4	5	1	1	1	1	2	1	2	1	1	2	2	1	2	1	2	2	1	1	2	2	2	1	1.25	4.67	3.4	1.29	1.4	1.75	1.33	1.67
135	Female	1	24	Employed	0	1	1	2	5	4	4	4	5	5	4	4	1	4	4	0	0	0	0	0	0	0	1	1	1	1	1	0	0	2	1	0	0	0	0	0	0	1	4.5	3.4	0	1	0.75	0	0
136	Male	0	26	Student	0	2	1	2	2	3	4	3	2	3	4	3	3	4	3	1	2	2	3	2	2	3	1	3	2	2	1	2	2	3	2	2	1	1	3	3	3	1.25	2.83	3.4	2.14	1.8	2.25	1.33	3
137	Male	0	40	Employed	0	0	0	4	0	0	1	0	1	1	3	3	4	0	5	2	2	3	3	3	3	3	3	1	0	0	0	3	2	3	2	1	1	2	4	4	3	1	0.5	3	2.71	0.8	2.5	1.33	3.67
138	Male	0	23	Employed	3	4	5	4	1	1	1	2	1	1	1	1	3	2	2	3	4	4	4	4	4	5	5	4	4	4	4	4	3	4	4	4	4	4	4	4	4	4	1.17	1.8	4	4.2	3.75	4	4
139	Male	0	48	Employed	3	4	5	5	0	0	1	2	1	2	4	2	4	2	3	4	5	5	4	4	4	5	5	1	4	4	5	4	4	4	5	5	0	4	5	5	5	4.25	1	3	4.43	3.8	4.25	3	5
140	Female	1	33	Unemployed	5	4	4	4	3	3	3	3	3	3	0	0	1	4	1	1	2	2	1	2	1	2	2	2	1	1	1	1	1	1	1	2	1	2	0	1	2	4.25	3	1.2	1.57	1.4	1	1.67	1
141	Male	0	27	Employed	5	5	5	5	4	4	2	4	4	2	1	2	1	3	3	2	4	3	3	3	3	3	4	4	3	5	3	3	3	5	5	5	4	3	5	5	5	5	3.33	2	3	3.8	4	4	5
142	Male	0	39	Employed	1	2	3	3	3	3	2	4	2	4	3	4	3	3	3	1	2	3	2	3	3	3	3	3	3	3	3	2	2	3	3	3	3	2	3	3	3	2.25	3	3.2	2.43	3	2.5	2.67	3
143	Male	0	29	Employed	4	5	4	5	0	3	0	2	2	1	2	3	3	3	1	4	3	4	3	3	3	3	4	4	4	4	4	2	2	2	3	2	2	2	3	4	1	4.5	1.33	2.4	3.29	4	2.25	2	2.67
144	Male	0	23	Student	0	1	2	5	0	0	0	0	0	0	4	4	4	2	1	3	4	5	4	3	5	4	2	1	2	2	1	1	3	3	1	0	2	1	4	4	2	2	0	3	4	1.6	2	1	3.33
145	Male	0	25	Student	0	5	0	4	2	4	0	0	0	3	1	1	2	3	4	2	1	1	0	1	1	5	3	4	4	4	4	0	0	1	1	5	1	2	3	0	0	2.25	1.5	2.2	1.57	3.8	0.5	2.67	1
146	Male	0	24	Student	5	1	2	1	2	5	4	4	5	5	1	1	4	1	1	4	5	5	5	5	4	5	5	2	2	2	3	3	3	4	3	4	4	5	5	5	0	2.25	4.17	1.6	4.71	2.8	3.25	4.33	3.33
147	Female	1	22	Student	4	4	4	4	3	3	1	4	2	1	1	2	3	3	2	3	4	4	4	4	4	4	4	4	5	4	4	3	3	4	4	4	4	4	4	3	4	4	2.33	2.2	3.86	4.2	3.5	4	3.67
148	Male	0	28	Employed	0	2	2	4	0	2	3	1	2	2	3	3	0	3	2	2	2	4	2	4	4	3	1	2	4	4	1	4	1	4	3	2	1	2	2	2	4	2	1.67	2.2	3	2.4	3	1.67	2.67
149	Male	0	32	Employed	2	3	4	2	1	4	1	3	1	1	1	1	4	2	3	2	3	5	4	4	3	2	4	3	4	2	4	3	2	1	2	3	2	1	2	4	3	2.75	1.83	2.2	3.29	3.4	2	2	3
150	Male	0	30	Employed	4	5	5	4	2	4	1	3	1	4	1	1	1	2	3	3	4	4	4	4	4	3	3	4	4	5	5	2	3	4	3	3	3	4	4	3	3	4.5	2.5	1.6	3.71	4.2	3	3.33	3.33
151	Male	0	34	Employed	1	1	1	3	2	1	1	2	3	4	1	2	1	3	3	2	2	3	3	2	3	2	1	1	2	2	3	3	2	2	1	2	1	1	4	4	4	1.5	2.17	2	2.43	1.8	2	1.33	4
152	Male	0	28	Employed	3	4	2	0	0	1	1	0	1	0	4	4	2	4	4	1	2	3	2	1	2	0	0	1	1	0	0	2	4	1	1	0	0	0	4	4	2	2.25	0.5	3.6	1.57	0.4	2	0	3.33
153	Male	0	30	Unemployed	4	4	0	5	2	2	3	2	2	2	0	1	3	4	1	1	2	2	2	2	2	1	1	3	1	1	2	0	1	0	0	1	0	0	0	3	1	3.25	2.17	1.8	1.71	1.6	0.25	0.33	1.33
154	Female	1	20	Student	3	2	5	4	1	1	0	0	1	2	4	3	2	2	3	3	3	3	3	4	2	3	3	4	4	5	5	3	5	5	4	4	5	5	5	5	5	3.5	0.83	2.8	3	4.2	4.25	4.67	5
155	Male	0	44	Employed	1	0	5	2	4	4	0	1	1	2	5	5	5	0	5	0	0	2	2	2	4	4	5	5	3	4	4	4	2	0	0	1	1	0	5	5	5	2	2	4	2	4.2	1.5	0.67	5
156	Male	0	25	Employed	0	5	0	4	1	5	2	1	2	3	2	0	0	4	1	1	1	0	0	0	0	0	0	3	0	0	1	0	0	0	0	0	0	0	0	0	0	2.25	2.33	1.4	0.29	0.8	0	0	0
157	Male	0	22	Employed	4	3	2	3	1	1	1	2	1	2	3	3	3	1	3	3	3	2	3	3	3	3	2	2	2	4	3	4	3	4	3	2	2	3	4	4	3	3	1.33	2.6	2.86	2.6	3.5	2.33	3.67
158	Male	0	24	Employed	1	0	2	3	3	5	2	3	2	3	4	4	1	3	4	2	2	2	1	1	2	3	3	2	3	3	3	2	2	3	3	2	2	3	3	3	3	1.5	3	3.2	1.86	2.8	2.5	2.33	3
159	Female	1	23	Employed	0	5	0	4	0	5	5	0	2	0	5	4	4	1	4	0	1	4	0	0	0	4	4	4	4	4	4	0	0	0	0	4	0	0	0	0	0	2.25	2	3.6	1.29	4	0	1.33	0
160	Male	0	20	Student	3	5	4	1	0	2	1	4	1	1	0	2	1	4	3	5	2	2	3	1	1	4	0	4	1	0	0	1	0	0	0	5	0	1	0	0	0	3.25	1.5	2	2.57	1	0.25	2	0
161	Male	0	50	Employed	0	0	0	1	3	4	4	4	4	4	4	4	1	4	4	1	1	1	1	1	1	0	0	0	1	1	1	1	1	1	1	1	1	1	1	1	1	0.25	3.83	3.4	0.86	0.6	1	1	1
162	Male	0	19	Student	1	4	5	4	2	4	2	3	2	2	3	3	2	2	4	4	3	4	3	3	3	4	3	4	4	2	3	4	1	4	3	3	2	2	5	5	5	3.5	2.5	2.8	3.43	3.2	3	2.33	5
163	Male	0	38	Employed	0	0	0	1	4	5	3	4	4	5	3	4	0	5	4	1	1	1	0	1	1	0	0	0	1	1	0	1	0	0	1	0	1	1	1	1	1	0.25	4.17	3.2	0.71	0.4	0.5	0.67	1
164	Male	0	33	Employed	1	1	1	1	2	2	2	2	2	2	2	2	1	4	2	3	3	3	3	3	3	3	3	3	3	3	3	3	3	3	3	3	3	3	3	3	3	1	2	2.2	3	3	3	3	3
165	Male	0	45	Employed	0	2	2	1	4	4	0	0	1	2	1	0	4	1	2	4	4	1	1	1	2	0	2	1	0	3	3	4	3	3	4	3	4	3	5	3	4	1.25	1.83	1.6	1.86	1.8	3.5	3.33	4
166	Male	0	25	Employed	4	3	2	5	3	4	2	1	1	1	4	4	2	3	4	3	4	4	4	4	2	5	5	5	5	5	5	4	3	5	5	5	5	4	4	5	5	3.5	2	3.4	3.71	5	4.25	4.67	4.67
167	Male	0	69	Retired	3	0	0	0	3	3	0	0	2	2	5	5	3	0	1	4	5	5	5	3	5	4	1	1	1	1	3	2	2	2	2	4	0	0	5	5	5	0.75	1.67	2.8	4.43	1.4	2	1.33	5
168	Male	0	18	Short-track athlete	4	5	3	5	5	0	0	1	0	2	3	4	4	4	5	5	5	4	5	5	5	5	5	3	5	5	5	5	4	5	3	5	3	5	5	5	5	4.25	1.33	4	4.86	4.6	4.25	4.33	5
169	Male	0	16	Short-track athlete	0	1	4	4	0	0	0	0	0	0	5	3	3	4	4	4	4	4	4	4	4	3	1	3	3	4	4	3	3	4	4	4	2	2	3	0	3	2.25	0	3.8	3.86	3	3.5	2.67	2
170	Female	1	16	Short-track athlete	4	5	4	5	0	2	1	0	0	0	5	5	4	5	5	5	5	4	3	5	4	3	0	2	5	5	5	2	2	3	2	3	1	4	2	3	2	4.5	0.5	4.8	4.14	3.4	2.25	2.67	2.33
171	Female	1	16	Short-track athlete	2	5	0	5	3	2	0	1	4	2	1	3	3	1	0	0	4	5	4	1	1	3	5	5	5	5	5	0	1	0	0	4	2	0	5	5	4	3	2	1.6	2.57	5	0.25	2	4.67
172	Male	0	17	Short-track athlete	2	3	2	5	1	2	2	2	1	3	0	1	1	2	1	4	3	2	3	3	2	2	2	4	3	4	4	3	2	4	4	3	2	3	4	4	4	3	1.83	1	2.71	3.4	3.25	2.67	4
173	Female	1	18	Short-track athlete	3	5	4	4	1	1	2	2	2	2	3	2	4	3	3	2	2	3	3	3	4	2	4	5	4	5	4	2	2	3	3	5	3	3	4	4	5	4	1.67	3	2.71	4.4	2.5	3.67	4.33
174	Female	1	20	Short-track athlete	3	4	5	5	2	1	0	2	1	2	4	4	4	4	4	5	4	3	3	3	3	4	5	3	5	4	5	4	3	4	4	4	5	5	5	5	5	4.25	1.33	4	3.57	4.4	3.75	4.67	5
175	Male	0	18	Short-track athlete	2	3	3	4	2	4	1	1	1	2	2	2	4	4	3	4	4	4	3	3	4	4	3	2	2	3	4	3	2	3	2	3	2	3	4	4	5	3	1.83	3	3.71	2.8	2.5	2.67	4.33
176	Female	1	19	Short-track athlete	4	4	4	5	3	5	0	3	3	5	0	3	4	3	2	5	4	5	5	5	3	5	5	5	5	5	5	0	5	5	3	4	4	4	1	1	4	4.25	3.17	2.4	4.57	5	3.25	4	2
177	Female	1	17	Short-track athlete	2	4	1	5	1	2	1	1	3	5	1	0	0	0	0	0	0	3	2	0	3	2	4	4	1	2	3	0	0	0	0	0	0	2	2	2	2	3	2.17	0.2	1.43	2.8	0	0.67	2
178	Female	1	18	Short-track athlete	3	4	4	5	1	2	1	2	2	2	1	1	2	3	2	4	4	4	4	4	3	4	4	5	5	5	5	2	4	3	2	4	2	4	3	3	4	4	1.67	1.8	3.86	4.8	2.75	3.33	3.33
179	Female	1	17	Short-track athlete	3	4	2	5	0	2	0	1	1	3	0	0	3	0	1	1	5	5	3	3	3	5	4	5	5	5	5	3	2	4	3	5	4	4	5	5	4	3.5	1.17	0.8	3.57	4.8	3	4.33	4.67
180	Male	0	18	Short-track athlete	0	5	0	0	1	3	4	1	2	3	4	1	2	2	3	0	0	4	1	1	3	2	4	1	1	1	1	1	1	1	1	4	0	0	3	3	0	1.25	2.33	2.4	1.57	1.6	1	1.33	2
181	Male	0	26	Short-track athlete	1	1	2	4	3	3	1	4	3	4	4	4	4	3	4	3	2	3	3	2	4	4	3	2	5	4	2	1	2	3	1	2	1	4	3	3	4	2	3	3.8	3	3.2	1.75	2.33	3.33
182	Male	0	20	Short-track athlete	5	5	4	5	0	0	0	0	0	0	1	0	4	5	3	5	5	5	5	4	5	4	3	4	3	5	5	4	3	4	4	2	5	4	5	3	5	4.75	0	2.6	4.71	4	3.75	3.67	4.33
183	Male	0	21	Short-track athlete	1	5	3	5	1	2	1	2	1	1	4	3	4	5	4	4	4	3	3	4	4	4	2	1	2	4	2	4	3	5	2	3	4	3	4	4	4	3.5	1.33	4	3.71	2.2	3.5	3.33	4
184	Female	1	20	Short-track athlete	3	4	3	2	1	1	1	1	2	3	1	1	3	3	2	2	3	3	2	2	2	2	3	3	3	3	3	2	2	2	2	2	2	2	2	2	2	3	1.5	2	2.29	3	2	2	2
185	Male	0	17	Short-track athlete	2	3	3	4	1	1	0	0	1	2	1	1	2	2	3	5	5	5	5	4	3	5	4	4	5	5	5	0	3	4	2	2	2	4	4	4	4	3	0.83	1.8	4.57	4.6	2.25	2.67	4
186	Male	0	30	Short-track athlete	4	4	4	5	0	4	0	1	1	1	4	3	3	4	3	4	4	5	5	4	4	5	4	4	5	5	5	5	4	5	4	4	3	4	5	5	5	4.25	1.17	3.4	4.43	4.6	4.5	3.67	5
187	Male	0	21	Short-track athlete	2	2	2	3	1	1	3	3	2	2	4	3	3	3	3	3	3	3	4	2	3	4	4	3	2	3	3	3	3	3	3	3	1	2	3	4	3	2.25	2	3.2	3.14	3	3	2	3.33
188	Male	0	28	Short-track athlete	4	5	5	5	5	2	1	1	2	2	1	2	3	3	2	3	3	5	3	3	3	3	5	5	5	5	5	3	3	4	3	3	3	4	4	5	4	4.75	2.17	2.2	3.29	5	3.25	3.33	4.33
189	Male	0	28	Short-track athlete	4	5	5	5	5	2	1	1	2	2	1	2	3	3	2	3	3	5	3	3	3	3	5	5	5	5	5	3	3	4	3	3	3	4	4	5	4	4.75	2.17	2.2	3.29	5	3.25	3.33	4.33
190	Female	1	23	Short-track athlete	2	4	2	4	2	2	1	2	1	3	3	3	4	3	4	3	3	3	3	3	2	3	1	1	4	3	2	2	2	4	4	3	1	3	4	5	4	3	1.83	3.4	2.86	2.2	3	2.33	4.33
191	Female	1	17	Short-track athlete	3	5	5	5	1	3	1	3	1	3	1	1	1	1	3	2	3	5	4	4	3	5	4	5	5	5	5	2	2	3	2	4	1	3	2	3	3	4.5	2	1.4	3.71	4.8	2.25	2.67	2.67
192	Male	0	18	Short-track athlete	5	5	4	5	2	2	2	1	2	3	1	2	1	2	3	4	4	4	4	3	2	4	4	4	5	5	5	3	3	4	4	4	3	4	4	4	4	4.75	2	1.8	3.57	4.6	3.5	3.67	4
193	Male	0	16	Short-track athlete	1	4	4	3	1	2	1	1	1	1	3	3	4	3	3	2	2	2	2	2	1	2	3	3	4	4	4	2	2	2	2	3	0	2	3	4	4	3	1.17	3.2	1.86	3.6	2	1.67	3.67
194	Male	0	16	Short-track athlete	0	5	4	3	0	3	1	3	1	3	0	0	2	3	2	2	1	3	2	3	3	3	2	3	3	5	3	2	3	3	4	4	3	4	5	5	5	3	1.83	1.4	2.43	3.2	3	3.67	5
195	Male	0	16	Short-track athlete	5	5	5	5	4	0	0	4	1	4	1	0	5	2	1	4	4	4	5	4	4	5	5	3	5	5	5	4	4	4	4	5	4	5	5	5	5	5	2.17	1.8	4.29	4.6	4	4.67	5
196	Male	0	17	Short-track athlete	2	4	4	1	0	1	4	0	1	0	4	4	5	5	4	0	1	4	1	1	2	0	1	1	5	1	3	1	1	0	4	1	1	3	4	5	5	2.75	1	4.4	1.29	2.2	1.5	1.67	4.67
197	Male	0	22	Short-track athlete	1	3	4	2	1	1	4	1	1	1	4	3	4	4	4	3	4	5	4	5	4	5	5	2	2	2	4	1	2	2	2	4	3	5	5	5	5	2.5	1.5	3.8	4.29	3	1.75	4	5
198	Female	1	16	Short-track athlete	1	4	3	4	0	1	0	2	1	2	0	0	0	0	0	3	3	2	3	2	0	3	1	3	5	5	4	0	0	0	0	0	0	0	3	3	4	3	1	0	2.29	3.6	0	0	3.33
199	Female	1	18	Short-track athlete	3	4	5	5	0	1	2	1	3	3	1	3	3	1	1	2	3	4	4	2	3	2	5	5	4	4	5	1	2	4	4	5	0	4	5	5	5	4.25	1.67	1.8	2.86	4.6	2.75	3	5
200	Female	1	17	Short-track athlete	2	3	3	5	3	2	2	2	2	3	1	1	2	2	3	2	4	4	3	4	3	2	3	3	4	3	4	3	4	3	3	4	2	4	3	4	3	3.25	2.33	1.8	3.14	3.4	3.25	3.33	3.33
201	Female	1	16	Short-track athlete	2	3	3	5	2	3	2	2	2	3	1	2	2	2	1	3	2	3	3	2	2	2	4	4	3	4	4	3	3	3	2	2	3	3	3	3	4	3.25	2.33	1.6	2.43	3.8	2.75	2.67	3.33
202	Male	0	22	Short-track athlete	5	5	5	5	0	1	0	0	3	4	2	2	4	5	3	4	5	5	5	1	5	5	5	5	5	5	3	5	3	1	0	5	5	5	3	3	3	5	1.33	3.2	4.29	4.6	2.25	5	3
203	Male	0	17	Short-track athlete	3	3	3	5	3	3	4	4	4	4	4	4	1	1	4	4	4	4	4	3	2	4	1	0	0	3	2	4	2	4	2	3	0	2	3	3	3	3.5	3.67	2.8	3.57	1.2	3	1.67	3
204	Female	1	16	Short-track athlete	3	4	4	5	2	2	2	4	2	2	2	1	3	2	3	4	4	4	4	5	5	4	1	4	4	3	5	2	3	3	3	3	2	2	2	3	3	4	2.33	2.2	4.29	3.4	2.75	2.33	2.67
205	Female	1	17	Short-track athlete	2	3	3	5	3	2	2	2	2	3	1	1	2	2	3	2	4	4	3	4	3	2	3	3	4	3	4	3	4	3	3	4	2	4	3	4	3	3.25	2.33	1.8	3.14	3.4	3.25	3.33	3.33
206	Female	1	18	Short-track athlete	1	3	2	5	2	3	2	2	2	3	2	4	3	3	4	4	4	3	4	3	4	3	1	0	1	1	2	4	2	5	3	1	1	2	3	3	3	2.75	2.33	3.2	3.57	1	3.5	1.33	3
207	Male	0	17	Short-track athlete	0	4	4	5	0	5	0	0	1	1	5	4	4	5	5	4	4	2	4	4	4	2	4	1	4	3	1	4	3	2	3	3	1	3	4	4	4	3.25	1.17	4.6	3.43	2.6	3	2.33	4
208	Female	1	16	Short-track athlete	2	4	5	5	4	2	1	4	2	2	1	3	1	3	2	4	4	5	4	4	3	3	4	5	4	5	5	4	3	4	4	4	4	4	4	4	4	4	2.5	2	3.86	4.6	3.75	4	4
209	Male	0	19	Short-track athlete	1	2	3	5	4	3	0	3	1	3	3	2	3	3	3	4	3	2	2	2	2	2	2	2	2	2	2	2	2	3	2	3	4	4	4	5	4	2.75	2.33	2.8	2.43	2	2.25	3.67	4.33
210	Male	0	34	Short-track athlete	3	5	4	3	1	3	2	2	3	2	1	2	2	2	2	4	4	5	5	4	4	5	5	5	5	5	5	3	3	5	4	5	4	2	2	1	4	3.75	2.17	1.8	4.43	5	3.75	3.67	2.33
211	Male	0	24	Short-track athlete	3	3	3	3	1	1	5	0	2	1	1	3	4	3	4	3	3	2	3	3	3	3	4	1	4	1	4	3	1	4	4	3	2	4	4	4	4	3	1.67	3	2.86	2.8	3	3	4
212	Male	0	21	Short-track athlete	1	4	4	4	2	3	1	2	3	2	0	1	5	2	2	0	1	4	5	2	2	2	0	2	4	4	2	0	1	4	0	1	0	3	4	4	2	3.25	2.17	2	2.29	2.4	1.25	1.33	3.33
213	Male	0	22	Short-track athlete	3	4	3	3	2	2	2	2	2	2	3	1	4	3	2	4	3	3	3	4	3	3	4	4	3	4	4	2	2	4	4	3	1	2	2	2	2	3.25	2	2.6	3.29	3.8	3	2	2
214	Male	0	24	Short-track athlete	3	3	2	3	2	3	2	4	1	2	1	2	3	4	1	3	3	4	4	3	4	4	3	3	3	4	5	3	3	3	2	3	3	4	4	3	3	2.75	2.33	2.2	3.57	3.6	2.75	3.33	3.33
215	Female	1	20	Short-track athlete	5	5	5	5	2	1	1	1	1	2	0	0	1	2	3	2	2	2	2	3	3	3	3	3	5	5	5	2	3	2	4	4	4	4	4	4	4	5	1.33	1.2	2.43	4.2	2.75	4	4
216	Female	1	23	Short-track athlete	5	5	5	5	1	1	0	1	0	1	2	2	4	4	2	3	4	5	5	4	4	4	4	3	4	5	5	3	3	4	4	5	5	5	5	4	4	5	0.67	2.8	4.14	4.2	3.5	5	4.33
217	Male	0	18	Short-track athlete	0	5	0	0	3	4	2	0	3	4	5	0	2	2	4	0	4	5	4	3	4	1	0	5	5	2	4	0	0	3	0	1	0	0	4	4	3	1.25	2.67	2.6	3	3.2	0.75	0.33	3.67
218	Female	1	16	Short-track athlete	5	4	4	5	1	0	0	0	0	2	4	5	4	5	4	4	4	4	4	4	4	4	4	5	5	5	5	3	4	4	4	5	5	4	5	4	4	4.5	0.5	4.4	4	4.8	3.75	4.67	4.33
219	Female	1	16	Short-track athlete	4	4	1	4	1	4	4	1	5	5	3	4	3	2	4	1	1	3	1	1	3	1	1	3	3	3	1	0	1	1	1	3	0	1	1	1	1	3.25	3.33	3.2	1.57	2.2	0.75	1.33	1
220	Female	1	18	Short-track athlete	2	3	3	5	1	3	0	1	1	2	3	4	4	4	4	5	4	5	5	4	4	5	4	4	5	5	5	4	4	5	4	4	3	4	4	4	4	3.25	1.33	3.8	4.57	4.6	4.25	3.67	4
221	Female	1	16	Short-track athlete	4	5	2	5	2	2	2	4	1	4	0	2	3	0	3	3	3	2	0	0	3	3	4	5	3	4	5	2	0	3	1	3	2	2	3	4	2	4	2.5	1.6	2	4.2	1.5	2.33	3
222	Male	0	24	Physical Education student	4	3	4	5	2	2	1	3	2	2	1	1	2	3	1	2	3	4	4	4	4	4	4	4	4	4	4	2	4	3	2	4	3	4	4	4	4	4	2	1.6	3.57	4	2.75	3.67	4
223	Female	1	23	Physical Education student	1	1	4	5	5	1	1	3	1	1	3	4	1	4	4	1	2	3	3	3	3	3	4	3	4	4	5	4	4	5	4	4	3	3	4	4	4	2.75	2	3.2	2.57	4	4.25	3.33	4
224	Female	1	22	Physical Education student	2	2	3	4	3	2	1	3	3	3	2	2	2	2	2	3	3	4	4	3	3	4	2	4	4	5	5	3	4	3	3	3	2	2	4	4	4	2.75	2.5	2	3.43	4	3.25	2.33	4
225	Female	1	23	Physical Education student	3	3	4	4	2	3	1	2	2	3	1	1	4	4	3	3	3	5	3	3	3	4	3	4	3	3	4	2	3	2	2	3	3	4	3	3	3	3.5	2.17	2.6	3.43	3.4	2.25	3.33	3
226	Female	1	23	Physical Education student	1	2	3	5	1	2	2	2	1	2	2	2	3	3	3	3	3	2	3	3	3	4	4	4	4	4	5	3	3	3	4	4	3	3	4	4	4	2.75	1.67	2.6	3	4.2	3.25	3.33	4
227	Female	1	26	Physical Education student	4	4	4	5	2	1	2	0	2	2	3	2	3	3	1	2	2	4	4	3	5	5	5	4	4	4	5	2	3	4	4	5	4	3	3	3	3	4.25	1.5	2.4	3.57	4.4	3.25	4	3
228	Female	1	24	Physical Education student	1	1	1	1	2	4	1	2	1	2	3	3	3	3	5	0	2	3	3	3	3	3	3	3	3	3	3	3	3	3	3	3	3	3	3	3	3	1	2	3.4	2.43	3	3	3	3
229	Male	0	25	Physical Education student	3	3	2	2	4	3	3	3	3	3	3	4	1	2	4	2	2	2	2	2	2	2	2	1	1	3	2	2	2	3	2	3	2	3	2	3	2	2.5	3.17	2.8	2	1.8	2.25	2.67	2.33
230	Female	1	28	Physical Education student	3	4	4	3	2	2	1	1	1	1	1	1	2	2	1	3	3	3	3	3	4	4	4	4	5	5	5	2	5	4	2	2	3	5	4	3	3	3.5	1.33	1.4	3.29	4.6	3.25	3.33	3.33
231	Male	0	23	Physical Education student	1	1	3	1	3	2	0	0	3	2	2	4	1	0	4	5	5	4	4	4	5	4	4	4	3	4	4	5	3	4	4	3	4	5	5	5	5	1.5	1.67	2.2	4.43	3.8	4	4	5
232	Male	0	34	Physical Education student	5	4	4	5	1	1	0	0	1	1	1	0	4	5	0	5	5	5	5	4	4	4	5	5	4	5	4	4	4	5	5	4	4	5	4	4	4	4.5	0.67	2	4.57	4.6	4.5	4.33	4
233	Male	0	21	Physical Education student	2	3	4	1	3	2	1	3	2	1	3	2	4	2	1	2	4	1	2	3	3	4	2	3	4	2	4	5	3	4	3	2	4	4	2	4	4	2.5	2	2.4	2.71	3	3.75	3.33	3.33
234	Male	0	22	Physical Education student	2	3	3	2	2	2	2	4	3	2	2	2	3	4	2	4	4	3	3	4	4	3	2	4	3	3	4	2	3	3	4	3	3	2	4	4	4	2.5	2.5	2.6	3.57	3.2	3	2.67	4
235	Male	0	22	Physical Education student	3	1	3	3	2	3	2	2	2	2	3	3	2	3	4	2	3	3	3	3	3	3	2	2	2	2	2	3	2	3	3	3	2	3	5	5	5	2.5	2.17	3	2.86	2	2.75	2.67	5
236	Male	0	23	Physical Education student	3	5	4	5	0	0	0	4	2	1	4	4	3	5	4	1	1	5	5	4	4	5	3	0	5	5	5	4	4	4	4	2	4	4	5	5	5	4.25	1.17	4	3.57	3.6	4	3.33	5
237	Male	0	22	Physical Education student	5	4	5	5	4	4	0	3	2	4	1	2	4	2	2	4	3	5	3	1	3	5	5	4	5	5	5	2	3	3	3	5	4	5	4	4	4	4.75	2.83	2.2	3.43	4.8	2.75	4.67	4
238	Female	1	22	Physical Education student	4	4	0	3	1	3	3	3	3	3	2	2	3	3	2	3	3	4	3	2	3	3	3	3	3	3	3	3	3	3	3	3	3	3	3	3	3	2.75	2.67	2.4	3	3	3	3	3
239	Male	0	27	Physical Education student	1	4	4	4	1	1	1	2	1	3	4	4	4	4	4	4	4	2	4	4	5	5	2	2	2	3	3	5	4	4	4	4	3	5	5	5	5	3.25	1.5	4	4	2.4	4.25	4	5
240	Male	0	22	Physical Education student	3	1	2	2	3	3	2	2	2	1	2	2	3	3	2	3	3	3	3	2	3	4	2	1	1	1	1	1	2	2	3	2	3	2	2	3	4	2	2.17	2.4	3	1.2	2	2.33	3
241	Male	0	21	Physical Education student	3	3	4	4	2	2	2	2	2	2	4	2	3	2	2	3	3	3	2	3	3	4	4	4	4	3	2	3	3	2	3	3	3	3	4	4	4	3.5	2	2.6	3	3.4	2.75	3	4
242	Female	1	24	Physical Education student	4	2	4	4	3	4	2	2	2	3	2	1	1	1	2	2	3	3	2	2	2	3	4	4	2	4	4	3	3	3	3	3	4	3	3	3	4	3.5	2.67	1.4	2.43	3.6	3	3.33	3.33
243	Male	0	22	Physical Education student	1	1	2	2	3	3	2	2	2	2	2	2	4	4	1	4	3	3	3	2	2	1	1	2	2	5	5	4	4	3	3	5	3	4	2	4	2	1.5	2.33	2.6	2.57	3	3.5	4	2.67
244	Female	1	26	Physical Education student	5	3	4	4	2	2	2	1	1	2	2	2	3	3	2	3	4	3	3	4	3	4	4	4	3	4	4	3	4	3	3	3	2	3	3	3	3	4	1.67	2.4	3.43	3.8	3.25	2.67	3
245	Male	0	24	Physical Education student	0	1	2	4	2	2	1	1	2	2	3	3	4	2	4	4	3	3	3	1	4	4	0	4	2	3	4	1	2	0	2	3	4	2	0	4	5	1.75	1.67	3.2	3.14	2.6	1.25	3	3
246	Male	0	23	Physical Education student	3	5	5	5	1	2	0	5	3	5	1	2	2	2	3	5	4	5	4	5	3	5	1	0	0	5	0	0	0	5	3	0	0	0	5	5	5	4.5	2.67	2	4.43	1.2	2	0	5
247	Female	1	22	Physical Education student	3	4	4	4	2	2	1	1	1	1	2	2	3	3	3	4	4	4	4	3	3	4	4	4	3	4	4	3	2	3	3	4	2	3	3	3	4	3.75	1.33	2.6	3.71	3.8	2.75	3	3.33
248	Female	1	30	Physical Education student	2	4	4	5	1	2	1	1	2	2	3	3	3	3	3	3	3	3	3	4	4	4	3	5	4	5	4	4	4	4	4	3	3	4	4	4	5	3.75	1.5	3	3.43	4.2	4	3.33	4.33
249	Male	0	23	Physical Education student	5	3	4	1	1	3	0	1	3	4	0	5	3	2	2	4	0	5	5	5	5	2	2	5	5	5	5	4	5	5	5	5	4	5	5	5	5	3.25	2	2.4	3.71	4.4	4.75	4.67	5
250	Female	1	25	Physical Education student	4	4	5	5	2	2	0	3	2	2	2	2	3	3	2	3	3	5	4	4	4	4	4	4	4	4	4	4	4	4	4	4	4	4	4	4	4	4.5	1.83	2.4	3.86	4	4	4	4
251	Female	1	25	Physical Education student	4	4	4	5	2	1	1	2	2	3	2	3	4	3	1	3	2	3	2	3	4	4	4	4	3	3	3	4	4	4	2	3	2	4	3	4	5	4.25	1.83	2.6	3	3.4	3.5	3	4
252	Female	1	24	Physical Education student	4	4	3	5	0	2	0	0	0	0	0	0	3	3	1	5	5	4	5	5	5	5	4	4	5	5	5	2	5	5	5	5	2	2	5	5	5	4	0.33	1.4	4.86	4.6	4.25	3	5
253	Male	0	24	Physical Education student	1	4	2	3	3	3	1	3	2	3	2	3	3	3	3	3	2	2	3	2	3	3	3	4	4	3	3	4	3	3	2	3	4	3	3	4	3	2.5	2.5	2.8	2.57	3.4	3	3.33	3.33
254	Female	1	24	Physical Education student	4	5	5	5	4	1	0	0	1	3	3	3	2	3	3	4	4	4	4	4	3	4	2	4	5	5	5	3	2	4	4	4	4	5	3	3	3	4.75	1.5	2.8	3.86	4.2	3.25	4.33	3
255	Male	0	25	Physical Education student	3	4	4	3	2	1	1	0	3	2	2	1	4	5	1	5	5	3	3	3	4	4	5	5	5	2	2	3	3	4	3	4	4	5	5	4	5	3.5	1.5	2.6	3.86	3.8	3.25	4.33	4.67
256	Male	0	24	Physical Education student	1	5	1	2	2	1	1	1	1	1	2	1	1	3	2	3	4	3	2	4	3	4	2	3	4	3	4	2	2	4	3	4	3	3	4	2	2	2.25	1.17	1.8	3.29	3.2	2.75	3.33	2.67
257	Male	0	29	Physical Education student	0	1	2	3	3	3	2	2	3	2	3	2	2	3	1	2	4	2	3	3	2	3	2	3	2	3	2	2	3	3	2	3	2	3	2	3	2	1.5	2.5	2.2	2.71	2.4	2.5	2.67	2.33
258	Male	0	25	Physical Education student	2	3	3	4	2	2	1	3	1	2	1	1	2	3	2	4	3	4	2	3	3	4	4	3	5	4	4	3	4	4	3	3	4	4	4	4	4	3	1.83	1.8	3.29	4	3.5	3.67	4
259	Male	0	23	Physical Education student	2	3	2	4	1	2	2	1	2	2	2	2	2	3	3	3	4	3	4	3	4	5	4	4	5	5	5	3	4	4	3	4	4	4	5	5	5	2.75	1.67	2.4	3.71	4.6	3.5	4	5
260	Male	0	23	Physical Education student	1	4	3	5	3	1	2	4	2	1	2	3	5	4	3	4	3	5	4	5	2	3	4	2	5	2	3	2	5	1	3	4	2	4	5	5	4	3.25	2.17	3.4	3.71	3.2	2.75	3.33	4.67
261	Male	0	25	Physical Education student	4	3	5	3	2	1	2	1	2	1	2	2	3	4	2	4	3	3	4	3	3	3	4	3	5	5	5	4	5	4	3	2	2	3	3	4	5	3.75	1.5	2.6	3.29	4.4	4	2.33	4
262	Male	0	24	Physical Education student	4	4	4	5	4	5	4	1	4	4	4	4	4	4	4	5	4	5	4	4	4	4	4	2	4	5	4	4	5	5	4	5	4	4	4	4	2	4.25	3.67	4	4.29	3.8	4.5	4.33	3.33
263	Female	1	24	Physical Education student	2	5	1	5	0	2	2	1	3	1	1	1	2	2	1	3	3	1	2	4	2	4	4	4	4	4	4	2	3	1	2	4	1	2	0	0	1	3.25	1.5	1.4	2.71	4	2	2.33	0.33
264	Male	0	24	Physical Education student	3	0	3	4	2	2	2	2	2	2	2	2	3	3	2	3	3	3	3	3	3	3	3	3	3	3	3	3	3	3	3	3	3	3	3	3	3	2.5	2	2.4	3	3	3	3	3
265	Male	0	25	Physical Education student	3	2	4	3	0	2	2	0	1	1	2	3	2	3	2	1	3	3	4	4	4	3	1	4	3	3	2	4	4	4	3	4	3	3	4	4	5	3	1	2.4	3.14	2.6	3.75	3.33	4.33
266	Female	1	24	Physical Education student	0	4	0	5	1	3	1	4	2	2	2	2	1	1	5	5	5	3	4	4	3	5	0	0	2	5	0	1	0	0	0	1	0	0	2	2	2	2.25	2.17	2.2	4.14	1.4	0.25	0.33	2
267	Female	1	23	Physical Education student	2	2	2	4	4	3	3	1	2	3	4	2	2	3	2	2	2	3	3	2	2	3	3	4	5	5	5	2	2	1	1	3	2	4	2	3	2	2.5	2.67	2.6	2.43	4.4	1.5	3	2.33
268	Female	1	23	Physical Education student	2	4	4	4	2	2	2	2	3	3	1	1	1	4	3	1	3	3	3	2	2	2	3	3	5	5	5	2	2	0	1	2	2	2	2	3	3	3.5	2.33	2	2.29	4.2	1.25	2	2.67
269	Male	0	24	Physical Education student	4	4	4	4	2	3	1	5	4	3	4	1	2	4	2	3	4	4	4	5	3	4	2	1	3	4	5	2	3	5	5	3	0	0	5	5	5	4	3	2.6	3.86	3	3.75	1	5
270	Female	1	24	Physical Education student	4	4	4	4	0	2	1	1	1	1	0	1	4	3	2	3	4	4	4	4	4	4	4	4	5	5	5	0	3	1	0	5	4	4	4	4	4	4	1	2	3.86	4.6	1	4.33	4
271	Female	1	25	Physical Education student	2	4	4	4	2	2	3	3	1	3	1	1	1	1	3	0	1	2	3	3	3	3	4	4	4	5	5	4	5	1	3	3	4	4	4	4	4	3.5	2.33	1.4	2.14	4.4	3.25	3.67	4
272	Male	0	27	Physical Education student	5	4	4	3	4	4	2	1	2	3	4	4	3	2	3	3	2	2	2	3	3	5	4	5	4	5	5	5	4	3	3	4	3	4	4	4	4	4	2.67	3.2	2.86	4.6	3.75	3.67	4
273	Female	1	31	Physical Education student	3	4	5	4	0	2	1	2	1	3	2	1	3	1	2	4	4	4	3	3	3	4	4	3	4	4	4	2	3	4	3	3	2	2	3	4	3	4	1.5	1.8	3.57	3.8	3	2.33	3.33
274	Male	0	27	Physical Education student	2	3	4	4	1	3	1	2	1	3	2	2	2	4	2	1	3	2	3	4	2	4	4	2	4	4	4	3	3	1	3	3	1	4	2	3	4	3.25	1.83	2.4	2.71	3.6	2.5	2.67	3
275	Female	1	24	Physical Education student	0	1	1	1	0	0	0	0	0	0	5	4	5	5	4	5	4	3	2	3	4	4	2	0	3	3	3	3	0	3	2	2	1	1	0	0	0	0.75	0	4.6	3.57	2.2	2	1.33	0
276	Female	1	23	Physical Education student	4	5	0	2	1	5	0	5	3	2	0	1	0	0	1	3	3	2	0	0	0	4	5	4	4	4	4	3	3	4	4	3	3	3	3	3	3	2.75	2.67	0.4	1.71	4.2	3.5	3	3
277	Male	0	22	Physical Education student	3	3	3	3	2	3	1	1	2	3	4	4	3	3	3	2	1	3	2	3	3	2	0	0	0	4	5	0	4	0	3	0	1	2	3	3	3	3	2	3.4	2.29	1.8	1.75	1	3
278	Male	0	22	Physical Education student	3	3	3	5	3	3	2	2	2	2	3	3	3	3	3	4	3	4	3	3	3	4	3	4	5	5	4	3	3	4	4	4	3	3	4	4	4	3.5	2.33	3	3.43	4.2	3.5	3.33	4
279	Male	0	20	Physical Education student	3	4	4	4	1	1	1	2	2	2	1	1	4	4	3	3	3	3	3	3	3	3	3	3	3	3	4	4	4	4	3	3	3	3	3	4	4	3.75	1.5	2.6	3	3.2	3.75	3	3.67
280	Male	0	22	Physical Education student	3	3	3	3	2	2	1	2	2	2	3	3	2	3	3	3	3	3	3	3	3	4	3	3	3	3	3	3	3	3	3	3	4	4	4	4	4	3	1.83	2.8	3.14	3	3	3.67	4
281	Male	0	20	Physical Education student	2	3	3	3	2	3	2	3	2	3	2	2	2	2	3	3	3	3	3	3	2	3	3	3	3	3	3	3	2	3	3	3	2	3	3	3	3	2.75	2.5	2.2	2.86	3	2.75	2.67	3
282	Male	0	21	Physical Education student	4	2	5	4	2	2	2	2	2	1	3	3	2	2	3	4	4	4	4	4	3	3	3	4	2	3	3	3	4	4	2	3	3	3	4	4	3	3.75	1.83	2.6	3.71	3	3.25	3	3.67
283	Male	0	20	Physical Education student	4	5	3	5	3	1	1	2	1	2	1	1	2	3	2	4	4	3	3	3	3	4	4	4	5	5	5	4	4	4	3	4	3	3	3	3	4	4.25	1.67	1.8	3.43	4.6	3.75	3.33	3.33
284	Male	0	21	Physical Education student	4	4	3	3	1	2	1	3	2	3	2	1	2	4	2	4	3	4	4	3	3	4	3	5	4	4	2	4	4	4	3	3	5	3	4	4	4	3.5	2	2.2	3.57	3.6	3.75	3.67	4
285	Female	1	20	Physical Education student	4	0	4	4	1	3	1	4	4	4	1	1	2	1	1	1	2	4	3	1	3	2	4	4	4	5	5	1	2	3	1	4	1	2	4	4	3	3	2.83	1.2	2.29	4.4	1.75	2.33	3.67
286	Male	0	22	Physical Education student	3	4	3	4	2	3	2	3	2	3	1	1	3	2	2	2	3	4	4	4	4	4	4	4	4	4	4	2	3	3	2	4	4	4	3	4	4	3.5	2.5	1.8	3.57	4	2.5	4	3.67
287	Male	0	20	Physical Education student	2	3	3	3	3	3	2	2	2	3	2	2	2	4	3	4	3	4	3	4	4	3	4	4	4	4	4	3	3	3	4	4	4	4	4	4	4	2.75	2.5	2.6	3.57	4	3.25	4	4
288	Male	0	22	Physical Education student	3	2	3	4	2	2	2	2	3	2	2	3	3	2	3	3	3	3	3	3	1	2	4	4	4	3	3	3	3	3	3	3	3	3	3	3	3	3	2.17	2.6	2.57	3.6	3	3	3
289	Male	0	21	Physical Education student	4	4	3	5	1	2	2	3	1	2	4	1	4	4	2	5	4	4	3	4	4	4	3	5	5	4	4	3	3	5	3	4	2	4	4	4	5	4	1.83	3	4	4.2	3.5	3.33	4.33
290	Female	1	21	Physical Education student	0	3	3	4	2	2	2	2	2	2	2	2	3	3	2	3	3	3	3	3	2	3	3	3	3	3	3	4	3	3	3	3	3	3	3	3	4	2.5	2	2.4	2.86	3	3.25	3	3.33
291	Female	1	21	Physical Education student	0	5	3	5	2	1	3	1	2	1	0	0	3	3	2	4	3	1	3	2	4	5	5	5	4	3	4	2	3	4	4	2	0	1	2	4	4	3.25	1.67	1.6	3.14	4.2	3.25	1	3.33
292	Female	1	21	Physical Education student	3	5	3	5	1	2	0	1	1	2	3	1	2	2	2	5	5	4	4	3	3	4	3	2	4	4	5	1	1	2	1	2	0	2	1	1	3	4	1.17	2	4	3.6	1.25	1.33	1.67
293	Male	0	20	Physical Education student	2	3	2	3	2	2	3	2	2	3	3	2	3	2	3	3	2	3	3	2	3	3	3	3	3	3	3	3	2	3	3	3	3	3	2	2	2	2.5	2.33	2.6	2.71	3	2.75	3	2
294	Male	0	21	Physical Education student	0	5	5	5	0	0	0	3	0	0	2	3	2	2	3	5	5	5	5	3	5	5	2	0	3	4	3	5	3	3	5	5	3	5	5	5	5	3.75	0.5	2.4	4.71	2.4	4	4.33	5
295	Male	0	22	Physical Education student	3	2	5	1	4	2	4	3	3	2	5	5	2	2	5	1	2	4	3	2	4	4	4	3	4	5	5	4	5	4	4	5	4	4	5	5	5	2.75	3	3.8	2.86	4.2	4.25	4.33	5
296	Female	1	20	Physical Education student	3	3	3	2	2	2	2	2	2	2	3	2	2	3	2	4	3	3	3	3	3	2	3	3	4	3	4	3	3	2	4	3	3	4	3	3	3	2.75	2	2.4	3	3.4	3	3.33	3
297	Female	1	20	Physical Education student	2	3	2	4	4	3	1	3	3	4	1	1	3	1	1	2	2	2	2	2	3	4	1	4	3	3	4	1	1	2	1	3	3	3	3	3	3	2.75	3	1.4	2.43	3	1.25	3	3
298	Male	0	22	Physical Education student	4	3	3	4	3	2	1	2	1	2	1	3	3	4	2	3	4	4	4	3	4	3	4	3	4	3	4	3	4	3	4	3	2	3	4	3	2	3.5	1.83	2.6	3.57	3.6	3.5	2.67	3
299	Male	0	20	Physical Education student	3	3	4	5	1	3	1	1	2	3	2	2	2	2	2	4	2	2	3	2	5	5	1	2	3	4	2	2	3	4	2	2	4	3	2	3	4	3.75	1.83	2	3.29	2.4	2.75	3	3
300	Male	0	21	Physical Education student	0	1	3	1	1	2	3	4	2	3	4	1	2	1	3	3	2	3	3	2	2	2	1	3	3	2	3	3	3	2	3	2	1	3	3	3	3	1.25	2.5	2.2	2.43	2.4	2.75	2	3
301	Male	0	20	Physical Education student	1	2	3	3	1	2	2	2	2	3	3	3	2	2	3	2	3	3	3	3	3	3	2	1	2	3	4	4	3	4	3	3	3	3	4	5	5	2.25	2	2.6	2.86	2.4	3.5	3	4.67
302	Female	1	25	Physical Education student	3	4	5	5	1	1	1	2	2	2	3	3	3	3	3	4	4	3	3	4	3	4	2	3	4	4	4	3	3	4	3	4	4	4	3	3	4	4.25	1.5	3	3.57	3.4	3.25	4	3.33
303	Male	0	21	Physical Education student	4	5	5	5	0	1	1	4	3	3	5	3	5	5	4	1	2	3	3	3	5	5	5	1	2	0	5	3	3	2	3	3	1	4	5	5	3	4.75	2	4.4	3.14	2.6	2.75	2.67	4.33
304	Male	0	22	Physical Education student	1	2	3	3	3	3	2	1	2	2	3	2	3	3	3	3	3	3	4	3	3	4	3	2	3	3	4	3	3	2	2	3	2	3	4	4	4	2.25	2.17	2.8	3.29	3	2.5	2.67	4
305	Male	0	21	Physical Education student	1	4	4	5	1	2	0	0	0	0	0	4	1	2	4	4	4	2	4	3	4	4	4	3	1	3	5	1	3	4	3	2	4	2	4	5	5	3.5	0.5	2.2	3.57	3.2	2.75	2.67	4.67
306	Male	0	21	Physical Education student	4	5	5	5	1	1	1.3871	1	1	1	2	2	4	2	2	3	3	1	2	2	3	3	3	4	3	4	4	3	4	3	5	3	3	4	5	3	4	4.75	1	2.4	2.43	3.6	3.75	3.33	4
307	Male	0	20	Physical Education student	3	4	5	3	2	2	0	1	1	1	2	2	3	2	3	4	5	5	4	4	4	4	4	4	3	3	3	4	5	3	3	2	4	5	3	3	5	3.75	1.17	2.4	4.29	3.4	3.75	3.67	3.67
308	Male	0	20	Physical Education student	2	5	5	5	0	1	0	3	2	2	1	0	4	2	3	3	2	3	2	3	4	4	5	4	4	5	4	4	4	3	2	3	3	4	4	5	4	4.25	1.33	2	3	4.4	3.25	3.33	4.33
309	Female	1	20	Physical Education student	2	5	5	5	2	3	1	1	1	2	2	2	3	3	2	5	5	4	3	4	4	4	1	1	4	5	3	1	1	3	1	3	2	4	3	3	4	4.25	1.67	2.4	4.14	2.8	1.5	3	3.33
310	Female	1	21	Physical Education student	3	3	3	5	1	2	1	3	3	3	1	1	2	2	2	3	3	3	3	3	3	4	4	4	4	4	4	1	3	4	4	4	4	3	3	3	3	3.5	2.17	1.6	3.14	4	3	3.67	3
311	Male	0	20	Physical Education student	2	3	4	4	0	2	1	1	2	2	4	2	3	4	3	3	3	3	3	3	3	3	3	2	4	4	4	4	3	4	4	4	3	3	4	3	4	3.25	1.33	3.2	3	3.4	3.75	3.33	3.67
312	Male	0	23	Physical Education student	2	4	5	3	3	1	2	3	2	2	1	3	3	4	2	2	1	0	0	1	0	0	2	3	2	4	3	2	2	3	2	1	3	4	3	2	1	3.5	2.17	2.6	0.57	2.8	2.25	2.67	2
313	Male	0	21	Physical Education student	4	5	5	3	2	5	2	3	4	4	5	5	0	5	4	2	5	3	4	3	5	5	3	3	3	3	3	3	0	0	0	1	1	4	5	3	3	4.25	3.33	3.8	3.86	3	0.75	2	3.67
314	Male	0	21	Physical Education student	0	2	3	3	2	2	2	1	2	3	2	2	4	2	3	2	2	1	2	2	3	4	4	4	2	3	2	2	2	3	3	2	5	4	5	4	4	2	2	2.6	2.29	3	2.5	3.67	4.33
315	Female	1	23	Physical Education student	3	3	3	4	2	2	2	3	2	2	2	2	3	3	2	3	3	4	3	3	3	3	3	4	3	3	3	3	3	3	3	3	3	3	3	3	3	3.25	2.17	2.4	3.14	3.2	3	3	3
316	Male	0	20	Physical Education student	5	3	5	3	1	2	2	2	1	1	2	1	5	5	1	3	5	3	5	3	3	5	3	4	3	4	3	4	3	3	5	3	5	3	5	4	4	4	1.5	2.8	3.86	3.4	3.75	3.67	4.33
317	Male	0	20	Physical Education student	3	2	4	2	1	4	1	4	1	2	2	1	1	3	2	4	5	5	4	3	3	3	4	3	2	4	2	4	2	2	4	2	4	2	4	2	2	2.75	2.17	1.8	3.86	3	3	2.67	2.67
318	Female	1	20	Physical Education student	0	1	2	3	2	3	2	2	2	3	2	2	2	4	2	2	3	2	3	3	3	2	3	4	3	2	3	4	3	2	3	2	3	4	3	2	3	1.5	2.33	2.4	2.57	3	3	3	2.67
319	Female	1	22	Physical Education student	4	4	3	4	1	1	0	3	2	2	2	1	3	4	2	4	2	3	4	2	3	3	2	4	2	3	4	3	4	2	4	5	2	3	4	2	4	3.75	1.5	2.4	3	3	3.25	3.33	3.33
320	Female	1	21	Physical Education student	5	4	3.34194	5	1	2	1	2	0	4	1	1	0	1	2	4	4	4	4	4	4	4	5	5	5	5	5	1	3	4	4	3	3	2	3	3	4	4.25	1.67	1	4	5	3	2.67	3.33
321	Female	1	20	Physical Education student	4	4	4	4	3	4	1	4	4	4	0	0	1	1	0	1	3	3	1	1	4	4	4	4	4	5	5	2	0	2	3	4	3	4	5	5	5	4	3.33	0.4	2.43	4.4	1.75	3.67	5
322	Female	1	20	Physical Education student	3	3	2	4	2	2	3	1	1	3	2	1	3	5	2	4	2	3	2	3	4	2	4	3	3	2	3	3	3	2	4	4	5	3	2	4	3	3	2	2.6	2.86	3	3	4	3
323	Male	0	22	Physical Education student	2	1	1	1	2	4	3	1	2	4	4	4	1	2	4	2	1	2	1	2	1	4	5	4	2	2	4	2	3	2	3	2	3	2	3	2	3	1.25	2.67	3	1.86	3.4	2.5	2.33	2.67
[truncated: 9 more columns]

## Sheet: MAIA-2 (Polish)
MAIA-2
(Mehling, Acree, Stewart, Silas, & Jones, 2018; Tłumaczenie: Rogowska, 2020)
Poniżej znajduje się lista stwierdzeń. Proszę wskazać, jak często każde stwierdzenie odnosi się do Ciebie w codziennym życiu.		Zakreśl kółkiem wybraną cyfrę w każdym rzędzie
		Nigdy Zawsze
1	Kiedy jestem spięta(y), zauważam miejsce w ciele, gdzie znajduje się napięcie.	0	1	2	3	4	5
2	Zauważam, kiedy czuję się niekomfortowo w swoim ciele.	0	1	2	3	4	5
3	Zauważam miejsca w moim ciele, gdzie czuję się dobrze.	0	1	2	3	4	5
4	Zauważam zmiany w moim oddychaniu, takie jak spowolnienie czy przyspieszenie.	0	1	2	3	4	5
5	Ignoruję napięcie fizyczne lub dyskomfort, dopóki nie staną się bardziej dotkliwe.	0	1	2	3	4	5
6	Dystansuję się od uczucia dyskomfortu.	0	1	2	3	4	5
7	Kiedy odczuwam ból lub dyskomfort, próbuję nad tym zapanować.	0	1	2	3	4	5
8	Staram się ignorować ból.	0	1	2	3	4	5
9	Dystansuję się od uczucia dyskomfortu, koncentrując się na czymś innym.	0	1	2	3	4	5
10	Kiedy odczuwam nieprzyjemne wrażenia z ciała, zajmuję się czymś innym, więc nie muszę ich doznawać.	0	1	2	3	4	5
11	Kiedy odczuwam ból fizyczny, niepokoję się.	0	1	2	3	4	5
12	Zaczynam się martwić, że coś jest nie tak, kiedy odczuwam dyskomfort.	0	1	2	3	4	5
13	Mogę zauważyć nieprzyjemne odczucie z ciała, nie martwiąc się o to.	0	1	2	3	4	5
14	Mogę zachować spokój i nie martwić się, gdy mam uczucie dyskomfortu lub bólu.	0	1	2	3	4	5
15	Kiedy odczuwam dyskomfort lub ból, nie mogę przestać o tym myśleć	0	1	2	3	4	5
16	Mogę zwracać uwagę na oddech, nie rozpraszając się tym, co dzieje się wokół mnie.	0	1	2	3	4	5
17	Mogę zachować świadomość moich wewnętrznych doznań cielesnych, nawet jeśli wokół mnie wiele się dzieje.	0	1	2	3	4	5
18	Kiedy z kimś rozmawiam, mogę zwracać uwagę na postawę mojego ciała.	0	1	2	3	4	5
19	Mogę wrócić do świadomości ciała, kiedy mnie coś rozproszy.	0	1	2	3	4	5
20	Mogę odwrócić uwagę od myśli i skupić się na wrażeniach z ciała.	0	1	2	3	4	5
21	Mogę utrzymywać świadomość całego ciała, nawet gdy w jakiejś części odczuwam ból lub dyskomfort.	0	1	2	3	4	5
22	Jestem w stanie świadomie skupić się na całym ciele.	0	1	2	3	4	5
23	Zauważam, jak moje ciało się zmienia, kiedy się złoszczę.	0	1	2	3	4	5
24	Kiedy coś jest nie tak w moim życiu, czuję to w ciele.	0	1	2	3	4	5
25	Zauważam, że moje ciało czuje się inaczej gdy doświadczam spokoju.	0	1	2	3	4	5
26	Zauważam, że mój oddech staje się swobodny i łatwy, kiedy czuję się komfortowo.	0	1	2	3	4	5
27	Zauważam, jak zmienia się moje ciało, kiedy czuję się szczęśliwa(y) czy radosna(y).	0	1	2	3	4	5
28	Kiedy czuję się przytłoczony, mogę odnaleźć wewnętrzny spokój.	0	1	2	3	4	5
29	Kiedy zwracam uwagę na moje ciało, odczuwam spokój.	0	1	2	3	4	5
30	Potrafię wykorzystać oddychanie, aby zmniejszyć napięcie.	0	1	2	3	4	5
31	Kiedy jestem pochłonięty myślami, mogę uspokoić mój umysł, koncentrując się na ciele czy oddechu.	0	1	2	3	4	5
32	Odbieram informacje z mojego ciała na temat mojego stanu emocjonalnego.	0	1	2	3	4	5
33	Kiedy jestem zmartwiona(y), poświęcam czas na analizę, jak czuje się moje ciało.	0	1	2	3	4	5
34	Słucham mojego ciała, gdy podpowiada mi co robić.	0	1	2	3	4	5
35	Czuję się w swoim w ciele jak w domu.	0	1	2	3	4	5
36	Czuję, że moje ciało jest bezpiecznym miejscem.	0	1	2	3	4	5
37	Mam zaufanie do wrażeń z mojego ciała.	0	1	2	3	4	5

## Sheet: Brief MAIA-2 (Polish)
Brief MAIA-2
(Mehling, Acree, Stewart, Silas, & Jones, 2018; Polska adaptacja: Rogowska i in., 2023)
Poniżej znajduje się lista stwierdzeń. Proszę wskazać, jak często każde stwierdzenie odnosi się do Ciebie w codziennym życiu:		Zakreśl kółkiem wybraną cyfrę w każdym rzędzie
		Nigdy Zawsze
1	Zauważam, kiedy czuję się niekomfortowo w swoim ciele.	0	1	2	3	4	5
2	Zauważam miejsca w moim ciele, gdzie czuję się dobrze.	0	1	2	3	4	5
3	Zauważam zmiany w moim oddychaniu, takie jak spowolnienie czy przyspieszenie.	0	1	2	3	4	5
4	Dystansuję się od uczucia dyskomfortu.	0	1	2	3	4	5
5	Dystansuję się od uczucia dyskomfortu, koncentrując się na czymś innym.	0	1	2	3	4	5
6	Kiedy odczuwam nieprzyjemne wrażenia z ciała, zajmuję się czymś innym, więc nie muszę ich doznawać.	0	1	2	3	4	5
7	Kiedy odczuwam ból fizyczny, niepokoję się.	0	1	2	3	4	5
8	Zaczynam się martwić, że coś jest nie tak, kiedy odczuwam dyskomfort.	0	1	2	3	4	5
9	Kiedy odczuwam dyskomfort lub ból, nie mogę przestać o tym myśleć	0	1	2	3	4	5
10	Mogę zachować świadomość moich wewnętrznych doznań cielesnych, nawet jeśli wokół mnie wiele się dzieje.	0	1	2	3	4	5
11	Mogę wrócić do świadomości ciała, kiedy mnie coś rozproszy.	0	1	2	3	4	5
12	Mogę odwrócić uwagę od myśli i skupić się na wrażeniach z ciała.	0	1	2	3	4	5
13	Zauważam, że moje ciało czuje się inaczej gdy doświadczam spokoju.	0	1	2	3	4	5
14	Zauważam, że mój oddech staje się swobodny i łatwy, kiedy czuję się komfortowo.	0	1	2	3	4	5
15	Zauważam, jak zmienia się moje ciało, kiedy czuję się szczęśliwa(y) czy radosna(y).	0	1	2	3	4	5
16	Kiedy zwracam uwagę na moje ciało, odczuwam spokój.	0	1	2	3	4	5
17	Potrafię wykorzystać oddychanie, aby zmniejszyć napięcie.	0	1	2	3	4	5
18	Kiedy jestem pochłonięty myślami, mogę uspokoić mój umysł, koncentrując się na ciele czy oddechu.	0	1	2	3	4	5
19	Odbieram informacje z mojego ciała na temat mojego stanu emocjonalnego.	0	1	2	3	4	5
20	Kiedy jestem zmartwiona(y), poświęcam czas na analizę, jak czuje się moje ciało.	0	1	2	3	4	5
21	Słucham mojego ciała, gdy podpowiada mi co robić.	0	1	2	3	4	5
22	Czuję się w swoim w ciele jak w domu.	0	1	2	3	4	5
23	Czuję, że moje ciało jest bezpiecznym miejscem.	0	1	2	3	4	5
24	Mam zaufanie do wrażeń z mojego ciała.	0	1	2	3	4	5
